# Supplementary material for: Preparation and Performance Study of HTPB-g-(PNIPAM/PEG) Thermoresponsive Polymer Brush
Source: Polymers (Basel). 2024 Apr 29;16(9):1248. doi: 10.3390/polym16091248 (PMC11085726; doi:10.3390/polym16091248)
Supplement: Supplementary file 1 [file polymers-16-01248-s001.zip]

Archive with 1 entries (1 files):
- polymers-2907944-supplementary.pdf
